# Supplementary material for: Real-Time Analysis of SARS-CoV-2-Induced Cytolysis Reveals Distinct Variant-Specific Replication Profiles
Source: Viruses. 2023 Sep 16;15(9):1937. doi: 10.3390/v15091937 (PMC10537736; doi:10.3390/v15091937)
Supplement: Supplementary file 1 [file viruses-15-01937-s001.zip]

Archive with 6 entries (6 files):
- Vid S1 WA12020.mpg
- Vid S2 Delta.mpg
- Vid S3 BA.1_intq.mpg
- Vid S4 BA.5.mpg
- Vid S5 BA.4.mpg
- viruses-2523672-supplementary materials.pdf
